# Supplementary material for: Sensitization to Drug Treatment in Precursor B-Cell Acute Lymphoblastic Leukemia Is Not Achieved by Stromal NF-κB Inhibition of Cell Adhesion but by Stromal PKC-Dependent Inhibition of ABC Transporters Activity
Source: Molecules. 2021 Sep 3;26(17):5366. doi: 10.3390/molecules26175366 (PMC8433757; doi:10.3390/molecules26175366)
Supplement: Supplementary file 1 [file molecules-26-05366-s001.zip]

Archive with 1 entries (1 files):
- molecules-1328148-supplementary.pdf
